# Supplementary material for: Application of machine learning algorithms and feature selection in rapeseed (Brassica napus L.) breeding for seed yield
Source: Plant Methods. 2023 Jun 16;19:57. doi: 10.1186/s13007-023-01035-9 (PMC10273667; doi:10.1186/s13007-023-01035-9)
Supplement: Supplementary file 1 — Additional file 1: The performance of regression-based machine learning algorithms using selected traits by feature selection methods as inputs to predict the seed yield of rapeseed. [file 13007_2023_1035_MOESM1_ESM.xlsx]

## Sheet: Sheet1
Additional file 1 - The performance of regression-based machine learning algorithms using selected traits by feature selection methods as inputs to predict the seed yield of rapeseed
Algorithm	Feature selection method	Training				Testing
		R2	RMSE	MAE		R2	RMSE	MAE
Multiple linear regression (MLR)	Stepwise Selection/Backward Selection	0.836	0.263	0.209		0.828	0.296	0.232
	Lasso/Forward Selection	0.833	0.266	0.207		0.828	0.295	0.225
	PCA	0.769	0.313	0.249		0.766	0.345	0.268
	Correlation	0.763	0.317	0.259		0.789	0.357	0.255
Ridge Regression (RR)	Stepwise Selection/Backward Selection	0.831	0.268	0.216		0.841	0.284	0.225
	Lasso/Forward Selection	0.829	0.269	0.208		0.837	0.288	0.224
	PCA	0.738	0.333	0.27		0.778	0.336	0.265
	Correlation	0.742	0.331	0.269		0.794	0.323	0.258
Bayesian Ridge Regression (BRR)	Stepwise Selection/Backward Selection	0.836	0.263	0.209		0.83	0.294	0.23
	Lasso/Forward Selection	0.833	0.266	0.207		0.83	0.294	0.225
	PCA	0.766	0.315	0.253		0.773	0.34	0.264
	Correlation	0.756	0.322	0.264		0.792	0.325	0.258
Automatic Relevance Determination (ARD)	Stepwise Selection/Backward Selection	0.836	0.264	0.211		0.833	0.291	0.23
	Lasso/Forward Selection	0.833	0.266	0.209		0.832	0.292	0.226
	PCA	0.767	0.328	0.268		0.778	0.335	0.266
	Correlation	0.747	0.328	0.268		0.78	0.335	0.265
Generalized Linear Model (GLM)	Stepwise Selection/Backward Selection	0.834	0.265	0.212		0.842	0.283	0.225
	Lasso/Forward Selection	0.828	0.27	0.208		0.831	0.292	0.227
	PCA	0.752	0.325	0.25		0.799	0.319	0.264
	Correlation	0.754	0.323	0.249		0.805	0.315	0.264
Stochastic Gradient Descent (SGD)/Squared error	Stepwise Selection/Backward Selection	0.819	0.276	0.226		0.839	0.285	0.231
	Lasso/Forward Selection	0.822	0.275	0.213		0.829	0.295	0.23
	PCA	0.724	0.342	0.28		0.773	0.34	0.26
	Correlation	0.736	0.335	0.271		0.8	0.319	0.254
Stochastic Gradient Descent (SGD)/ Huber	Stepwise Selection/Backward Selection	0.803	0.288	0.232		0.819	0.303	0.239
	Lasso/Forward Selection	0.801	0.29	0.226		0.805	0.314	0.246
	PCA	0.707	0.352	0.284		0.753	0.353	0.274
	Correlation	0.697	0.357	0.287		0.748	0.355	0.277
Stochastic Gradient Descent (SGD)/ Epsilon insensitive	Stepwise Selection/Backward Selection	0.831	0.268	0.216		0.835	0.289	0.232
	Lasso/Forward Selection	0.827	0.271	0.209		0.825	0.298	0.232
	PCA	0.731	0.338	0.275		0.766	0.345	0.268
	Correlation	0.736	0.335	0.269		0.795	0.323	0.261
Stochastic Gradient Descent (SGD)/Squared epsilon insensitive	Stepwise Selection/Backward Selection	0.817	0.278	0.227		0.841	0.284	0.227
	Lasso/Forward Selection	0.821	0.275	0.214		0.836	0.288	0.227
	PCA	0.725	0.342	0.28		0.774	0.339	0.26
	Correlation	0.736	0.334	0.271		0.799	0.319	0.254
Nu-support vector regression (NuSVR)/ Linear	Stepwise Selection/Backward Selection	0.832	0.267	0.211		0.829	0.294	0.23
	Lasso/Forward Selection	0.827	0.27	0.206		0.827	0.296	0.225
	PCA	0.736	0.334	0.264		0.767	0.344	0.271
	Correlation	0.738	0.333	0.268		0.789	0.327	0.265
Nu-support vector regression (NuSVR)/ Radial Basis Function (RBF)	Stepwise Selection/Backward Selection	0.845	0.256	0.2		0.83	0.293	0.228
	Lasso/Forward Selection	0.833	0.266	0.201		0.837	0.288	0.219
	PCA	0.746	0.328	0.245		0.791	0.325	0.263
	Correlation	0.741	0.331	0.254		0.82	0.302	0.252
Nu-support vector regression (NuSVR)/ Quadratic Polynomial	Stepwise Selection/Backward Selection	0.827	0.271	0.213		0.804	0.315	0.242
	Lasso/Forward Selection	0.812	0.282	0.214		0.796	0.322	0.246
	PCA	0.733	0.337	0.254		0.779	0.335	0.272
	Correlation	0.734	0.336	0.251		0.782	0.333	0.271
Nu-support vector regression (NuSVR)/ Cubic Polynomial	Stepwise Selection/Backward Selection	0.776	0.308	0.234		0.666	0.412	0.291
	Lasso/Forward Selection	0.759	0.319	0.233		0.655	0.419	0.302
	PCA	0.687	0.364	0.273		0.732	0.369	0.295
	Correlation	0.685	0.366	0.27		0.677	0.405	0.301
Epsilon support vector regression (ESVR)/ Linear	Stepwise Selection/Backward Selection	0.831	0.268	0.215		0.839	0.286	0.226
	Lasso/Forward Selection	0.828	0.269	0.209		0.839	0.286	0.224
	PCA	0.736	0.334	0.268		0.768	0.344	0.27
	Correlation	0.74	0.332	0.268		0.793	0.324	0.26
Epsilon support vector regression (ESVR)/ Radial Basis Function (RBF)	Stepwise Selection/Backward Selection	0.785	0.302	0.245		0.812	0.309	0.235
	Lasso/Forward Selection	0.801	0.29	0.222		0.827	0.296	0.229
	PCA	0.717	0.346	0.277		0.773	0.34	0.256
	Correlation	0.728	0.34	0.27		0.808	0.312	0.25
Epsilon support vector regression (ESVR)/ Sigmoid	Stepwise Selection/Backward Selection	0.504	0.459	0.347		0.541	0.483	0.376
	Lasso/Forward Selection	0.594	0.415	0.314		0.642	0.427	0.323
	PCA	0.592	0.416	0.324		0.623	0.438	0.333
	Correlation	0.612	0.406	0.315		0.685	0.4	0.297
Epsilon support vector regression (ESVR)/ Quadratic Polynomial	Stepwise Selection/Backward Selection	0.648	0.387	0.298		0.751	0.355	0.284
	Lasso/Forward Selection	0.727	0.34	0.255		0.825	0.298	0.239
	PCA	0.69	0.363	0.279		0.779	0.335	0.255
	Correlation	0.713	0.349	0.258		0.811	0.31	0.259
Epsilon support vector regression (ESVR)/ Cubic Polynomial	Stepwise Selection/Backward Selection	0.245	0.566	0.43		0.311	0.592	0.488
	Lasso/Forward Selection	0.417	0.497	0.38		0.57	0.468	0.387
	PCA	0.605	0.41	0.316		0.702	0.389	0.315
	Correlation	0.628	0.397	0.292		0.757	0.352	0.289
Linear Support Vector Regression (LSVR)/ Epsilon insensitive	Stepwise Selection/Backward Selection	0.834	0.265	0.207		0.822	0.3	0.233
	Lasso/Forward Selection	0.824	0.273	0.207		0.827	0.296	0.226
	PCA	0.736	0.334	0.261		0.762	0.348	0.275
	Correlation	0.735	0.335	0.266		0.796	0.322	0.265
Linear Support Vector Regression (LSVR)/Squared epsilon insensitive	Stepwise Selection/Backward Selection	0.832	0.266	0.215		0.84	0.285	0.227
	Lasso/Forward Selection	0.83	0.268	0.207		0.835	0.289	0.225
	PCA	0.738	0.333	0.27		0.776	0.337	0.266
	Correlation	0.742	0.331	0.268		0.793	0.324	0.259
Multilayer perceptron neural network (MLPNN)/ Identity	Stepwise Selection/Backward Selection	0.827	0.27	0.219		0.843	0.283	0.224
	Lasso/Forward Selection	0.826	0.272	0.21		0.838	0.286	0.224
	PCA	0.731	0.338	0.274		0.777	0.337	0.261
	Correlation	0.738	0.336	0.27		0.797	0.321	0.255
Multilayer perceptron neural network (MLPNN)/ Logistic	Stepwise Selection/Backward Selection	0.701	0.356	0.281		0.751	0.356	0.267
	Lasso/Forward Selection	0.727	0.34	0.259		0.774	0.339	0.246
	PCA	0.663	0.378	0.306		0.718	0.379	0.287
	Correlation	0.682	0.367	0.292		0.763	0.347	0.256
Multilayer perceptron neural network (MLPNN)/ Tanh	Stepwise Selection/Backward Selection	0.834	0.265	0.211		0.842	0.283	0.229
	Lasso/Forward Selection	0.828	0.269	0.208		0.839	0.286	0.224
	PCA	0.746	0.328	0.258		0.798	0.32	0.259
	Correlation	0.746	0.328	0.258		0.812	0.309	0.252
Multilayer perceptron neural network (MLPNN)/ Relu	Stepwise Selection/Backward Selection	0.839	0.261	0.209		0.833	0.291	0.231
	Lasso/Forward Selection	0.833	0.266	0.206		0.83	0.293	0.227
	PCA	0.748	0.327	0.262		0.78	0.334	0.267
	Correlation	0.747	0.335	0.264		0.797	0.321	0.26
